# Supplementary material for: Measuring distance through dense weighted networks: The case of hospital-associated pathogens
Source: PLoS Comput Biol. 2017 Aug 3;13(8):e1005622. doi: 10.1371/journal.pcbi.1005622 (PMC5542422; doi:10.1371/journal.pcbi.1005622)
Supplement: S1 Table — (XLS) [file pcbi.1005622.s005.xls]

## Sheet: Sheet1
Hospital trust name	Hospital code	RA2	RA3	RA4	RA7	RA9	RAE	RAJ	RAL	RAP	RAS	RAX	RBA	RBD	RBK	RBL	RBN	RBT	RBZ	RC1	RC9	RCB	RCD	RCF	RCX	RD1	RD3	RD8	RDD	RDE	RDU	RDZ	RE9	REF	REM	RF4	RFF	RFR	RFS	RFW	RGN	RGP	RGQ	RGR	RGT	RH8	RHM	RHQ	RHU
ROYAL SURREY COUNTY HOSPITAL NHS TRUST	RA2	36566	0	3	7	7	0	4	28	2	12	66	6	11	1	2	0	2	6	3	3	4	1	0	2	5	10	5	2	3	2008	8	0	7	1	5	1	1	3	28	3	3	3	5	8	13	57	5	129
WESTON AREA HEALTH NHS TRUST	RA3	0	16687	17	1894	11	3	4	4	0	2	2	519	8	1	0	0	0	11	1	0	3	1	0	1	62	3	1	1	0	6	3	0	21	0	0	2	1	0	1	1	1	1	0	3	25	4	1	6
YEOVIL DISTRICT HOSPITAL NHS FOUNDATION TRUST	RA4	2	24	18879	381	3	1	2	3	1	0	2	1294	519	0	2	1	0	5	0	1	2	1	0	3	171	32	2	3	2	13	22	0	10	1	1	1	1	2	1	1	0	0	1	10	108	48	1	7
UNIVERSITY HOSPITALS BRISTOL NHS FOUNDATION TRUST	RA7	5	2066	349	65695	148	3	0	26	5	3	5	760	46	2	1	3	1	145	0	2	3	3	0	3	1193	14	2	2	1	18	13	0	259	1	1	0	0	1	2	2	3	1	0	26	290	43	9	11
SOUTH DEVON HEALTH CARE NHS FOUNDATION TRUST	RA9	4	20	9	180	38673	1	2	15	3	2	4	39	8	7	1	3	4	32	3	5	4	1	2	0	9	5	1	6	5	10	14	0	30	2	5	2	1	6	1	4	2	2	1	5	1207	21	4	13
BRADFORD TEACHING HOSPITALS NHS FOUNDATION TRUST	RAE	1	1	0	2	3	60908	2	4	2	3	2	3	2	8	3	2	4	3	4	9	72	75	1534	0	2	2	2	3	0	3	1	3	3	1	3	13	15	2	4	4	3	1	2	4	3	3	70	3
SOUTHEND UNIVERSITY HOSPITAL NHS FOUNDATION TRUST	RAJ	5	1	1	2	7	2	53358	36	6	0	1	5	0	1	2	0	0	3	2	6	2	1	0	5	3	3	1	2306	54	10	2	0	4	2	217	1	0	2	0	5	9	11	8	94	3	2	0	4
ROYAL FREE HAMPSTEAD NHS TRUST	RAL	22	4	6	23	16	2	42	193080	3127	152	22	7	5	0	2	2	0	4	21	218	7	4	0	11	17	16	35	56	43	95	9	0	23	5	159	0	2	2	41	17	12	20	12	48	18	22	12	35
NORTH MIDDLESEX UNIVERSITY HOSPITAL NHS TRUST	RAP	3	0	0	0	3	2	8	2832	39601	9	7	1	2	0	0	0	0	2	2	16	0	0	0	8	1	2	9	12	7	3	3	0	0	1	55	1	0	0	12	1	4	1	3	14	1	1	1	1
THE HILLINGDON HOSPITAL NHS TRUST	RAS	15	3	1	3	3	3	1	203	10	24569	10	2	3	2	0	3	0	2	3	22	2	1	1	5	1	8	12	2	3	265	13	0	2	1	10	1	0	1	143	2	3	3	4	6	6	10	7	8
KINGSTON HOSPITAL NHS TRUST	RAX	74	0	4	9	3	1	5	29	3	10	31055	1	2	0	2	2	3	4	4	4	5	2	0	4	6	10	7	6	1	49	9	2	9	1	7	0	0	1	412	2	0	3	1	6	3	7	3	10
TAUNTON AND SOMERSET NHS FOUNDATION TRUST	RBA	5	447	1272	1080	43	2	0	6	1	0	0	48032	55	4	1	1	2	101	0	3	3	0	0	5	166	12	5	3	3	14	13	1	37	3	0	1	1	3	0	1	0	1	2	3	752	17	4	5
DORSET COUNTY HOSPITAL NHS FOUNDATION TRUST	RBD	8	5	495	47	7	2	0	3	1	1	5	68	70832	4	2	3	2	14	1	6	7	0	1	1	23	789	4	3	1	19	837	0	15	1	3	0	2	5	2	3	2	3	0	7	127	684	3	31
WALSALL HOSPITALS NHS TRUST	RBK	1	6	1	4	6	4	0	1	0	3	0	4	2	32539	3	0	3	7	2	3	1	0	0	1	1	1	0	0	0	3	0	1	5	1	4	0	0	1	0	1	2	3	0	3	2	1	13	2
WIRRAL UNIVERSITY TEACHING HOSPITAL NHS FOUNDATION TRUST	RBL	1	0	2	0	3	3	1	2	1	1	0	1	3	2	81388	158	31	0	1	1	9	0	2	1	1	0	1	0	1	1	2	0	4	434	1	1	0	2	2	1	0	0	0	10	3	1	33	8
ST HELENS AND KNOWSLEY HOSPITALS NHS TRUST	RBN	0	1	0	1	0	2	0	1	2	4	0	0	3	0	127	45970	36	2	0	2	3	2	0	1	0	0	1	0	1	4	0	0	8	1337	1	0	0	1	1	1	1	0	1	0	2	3	20	2
THE MID CHESHIRE HOSPITALS NHS FOUNDATION TRUST	RBT	2	1	2	0	2	4	0	2	0	2	0	2	1	3	30	61	35767	1	0	2	2	3	1	0	1	3	3	2	1	3	1	0	3	158	2	2	3	2	1	3	0	1	1	1	4	2	19	3
NORTHERN DEVON HEALTHCARE NHS TRUST	RBZ	4	10	6	205	25	1	3	2	1	5	3	105	6	4	0	1	3	27118	0	1	1	0	0	0	8	5	5	3	2	18	10	0	52	0	4	0	1	1	2	1	1	1	0	4	3088	14	4	7
BEDFORD HOSPITAL NHS TRUST	RC1	3	0	1	0	2	1	1	17	2	4	0	2	1	1	0	1	1	3	22307	588	2	2	0	8	1	0	390	1	0	11	1	1	2	0	3	0	2	1	1	20	4	5	7	938	4	2	1	2
LUTON AND DUNSTABLE HOSPITAL NHS FOUNDATION TRUST	RC9	6	0	0	3	8	5	4	210	8	9	7	5	3	2	2	1	0	2	567	50192	3	0	0	13	1	6	271	9	12	10	8	0	9	0	9	1	1	4	2	23	18	9	3	357	1	3	8	7
YORK HOSPITALS NHS FOUNDATION TRUST	RCB	4	1	2	2	0	70	2	9	2	2	3	4	3	1	5	7	7	1	2	1	80881	677	35	4	3	3	1	3	3	8	2	5	8	2	1	32	22	19	0	12	3	4	5	5	2	3	113	6
HARROGATE AND DISTRICT NHS FOUNDATION TRUST	RCD	0	2	1	3	2	102	0	2	0	2	0	0	3	0	1	3	1	0	2	0	693	25168	65	1	3	1	0	1	1	7	0	1	4	1	0	9	3	2	0	1	1	3	1	1	6	2	20	1
AIREDALE NHS TRUST	RCF	0	0	0	0	5	1657	0	0	1	0	0	1	0	0	2	1	2	1	0	2	30	78	37613	0	0	0	1	0	2	4	0	1	2	1	1	7	2	1	0	4	1	3	2	0	0	0	18	0
THE QUEEN ELIZABETH HOSPITAL KING'S LYNN NHS TRUST	RCX	3	0	3	1	1	2	4	7	2	5	2	5	2	1	1	2	0	3	13	13	5	3	0	42828	2	2	7	6	6	15	0	1	3	0	9	5	1	6	2	298	26	15	83	1217	2	4	4	4
ROYAL UNITED HOSPITAL BATH NHS TRUST	RD1	9	50	183	1471	9	0	3	13	1	3	6	149	20	2	2	0	3	8	3	1	4	4	0	2	35005	11	1	3	1	19	21	0	20	0	2	1	2	1	1	3	0	1	1	7	35	46	5	15
POOLE HOSPITAL NHS FOUNDATION TRUST	RD3	11	0	23	17	11	1	4	18	2	2	7	9	729	3	2	2	2	2	2	6	3	0	0	1	15	34809	6	3	1	19	6185	2	10	0	3	1	1	2	3	5	1	3	1	6	17	1138	6	32
MILTON KEYNES HOSPITAL NHS FOUNDATION TRUST	RD8	5	2	1	3	5	1	2	34	5	6	0	4	1	1	3	1	1	3	388	267	2	1	1	9	3	3	29597	7	7	12	1	0	9	2	3	1	2	3	3	11	2	0	1	44	6	18	5	2
BASILDON AND THURROCK UNIVERSITY HOSPITALS NHS FOUNDATION TRUST	RDD	4	2	3	1	3	2	2307	68	14	1	2	2	2	1	0	1	0	2	2	8	1	0	3	6	1	6	3	39210	603	6	3	0	6	0	679	2	1	2	4	7	13	35	14	86	8	0	5	3
COLCHESTER HOSPITAL UNIVERSITY NHS FOUNDATION TRUST	RDE	5	1	1	3	4	3	62	44	9	2	0	2	4	0	0	0	2	1	5	19	5	0	1	8	2	5	5	651	52187	9	4	1	8	0	202	1	0	2	3	6	19	456	129	457	2	7	0	7
FRIMLEY PARK HOSPITAL NHS FOUNDATION TRUST	RDU	2185	8	18	14	17	9	10	106	6	211	39	20	23	3	3	3	6	16	10	8	9	5	2	7	11	19	21	5	10	94482	31	2	33	2	12	1	4	3	51	17	4	9	3	14	23	291	7	97
THE ROYAL BOURNEMOUTH AND CHRISTCHURCH HOSPITALS NHS FOUNDATION TRUST	RDZ	10	1	36	9	11	2	3	17	4	9	4	10	797	2	2	1	2	4	2	9	3	0	1	1	27	6481	3	2	5	27	68085	0	14	3	4	2	4	1	3	3	1	3	2	7	20	1188	5	65
SOUTH TYNESIDE NHS FOUNDATION TRUST	RE9	0	0	0	0	0	0	0	1	0	0	0	2	0	1	0	0	1	0	0	0	3	1	0	0	1	2	0	0	1	0	1	17478	0	0	0	0	1	2	0	0	0	1	0	2	1	1	4	3
ROYAL CORNWALL HOSPITALS NHS TRUST	REF	13	18	8	320	36	1	4	15	3	6	7	49	18	4	5	4	7	47	3	5	6	4	1	3	29	15	10	6	14	20	9	1	88049	3	7	6	6	7	4	4	8	5	6	16	169	28	13	19
AINTREE UNIVERSITY HOSPITALS NHS FOUNDATION TRUST	REM	1	0	1	2	2	0	0	1	0	1	1	2	1	0	390	1178	96	1	0	1	2	0	0	0	0	0	1	0	1	5	0	0	2	64912	0	0	0	1	1	0	0	2	0	7	4	0	21	3
BARKING, HAVERING AND REDBRIDGE UNIVERSITY HOSPITALS NHS TRUST	RF4	7	0	1	1	4	2	221	145	61	3	4	4	2	3	1	1	0	1	1	6	2	0	2	7	2	3	6	709	184	14	10	2	5	0	70844	2	0	0	9	5	11	16	20	26	5	10	3	4
BARNSLEY HOSPITAL NHS FOUNDATION TRUST	RFF	1	0	4	2	1	16	0	1	0	1	1	3	0	2	2	0	1	1	0	0	26	5	3	1	1	0	0	0	0	1	1	0	4	0	0	30739	886	16	1	2	0	1	0	2	1	2	3151	3
THE ROTHERHAM NHS FOUNDATION TRUST	RFR	0	2	0	0	1	8	0	3	0	0	1	1	0	0	2	1	2	1	1	4	18	4	0	1	1	1	1	0	1	2	0	0	3	0	1	963	41199	58	0	5	5	1	0	8	1	3	3304	0
CHESTERFIELD ROYAL HOSPITAL NHS FOUNDATION TRUST	RFS	2	0	1	1	1	6	0	3	0	0	0	2	2	0	2	1	1	2	2	4	14	1	5	4	1	2	2	0	1	1	3	1	3	1	1	14	55	40384	0	1	0	1	3	2	1	1	2605	6
WEST MIDDLESEX UNIVERSITY HOSPITAL NHS TRUST	RFW	26	1	0	3	3	3	0	50	11	134	406	6	3	1	3	0	1	2	1	6	3	1	1	3	4	6	1	5	7	88	5	0	4	1	9	0	1	0	19870	4	1	2	1	3	7	9	0	10
PETERBOROUGH AND STAMFORD HOSPITALS NHS FOUNDATION TRUST	RGN	1	2	0	1	1	6	0	13	5	2	2	3	3	2	3	0	1	1	23	16	3	0	1	273	1	2	7	7	9	15	2	1	6	1	8	4	4	5	4	38438	13	11	10	1396	1	7	21	3
JAMES PAGET UNIVERSITY HOSPITALS NHS FOUNDATION TRUST	RGP	2	0	1	0	0	2	9	8	2	1	1	1	1	1	1	1	3	1	6	17	2	3	1	18	0	2	8	17	19	3	0	0	2	1	12	2	5	5	2	10	53234	83	21	248	2	3	8	2
IPSWICH HOSPITAL NHS TRUST	RGQ	5	1	1	1	0	1	10	9	3	1	1	1	2	4	3	0	1	0	6	9	10	4	1	16	5	1	3	30	457	7	1	0	3	1	9	1	1	0	2	13	68	52231	558	676	3	4	7	3
WEST SUFFOLK HOSPITALS NHS TRUST	RGR	4	0	2	0	4	1	5	8	4	3	2	1	3	0	0	2	2	1	7	6	6	1	2	72	0	2	1	8	141	3	3	0	4	0	7	1	1	1	0	15	13	569	29433	1856	4	4	1	1
CAMBRIDGE UNIVERSITY HOSPITALS NHS FOUNDATION TRUST	RGT	10	4	4	21	4	2	69	46	13	5	1	4	4	0	8	1	1	3	790	321	6	6	1	1007	7	9	30	60	370	19	8	0	20	5	19	1	7	2	3	1125	220	609	1716	117746	16	25	18	5
ROYAL DEVON AND EXETER NHS FOUNDATION TRUST	RH8	8	33	89	329	1076	4	3	22	1	6	6	662	103	2	4	2	3	3405	6	5	2	0	2	2	34	16	4	5	3	26	13	0	140	4	5	1	2	1	4	2	1	4	1	10	93245	27	10	19
SOUTHAMPTON UNIVERSITY HOSPITALS NHS TRUST	RHM	29	6	51	47	20	3	1	20	2	9	7	14	521	4	4	3	3	11	3	6	8	2	2	4	46	929	15	5	6	189	990	1	23	1	11	2	2	6	8	4	3	12	2	28	24	78247	20	1952
SHEFFIELD TEACHING HOSPITALS NHS FOUNDATION TRUST	RHQ	5	4	2	7	5	51	0	10	0	6	4	3	1	5	18	24	17	6	3	6	98	18	19	10	2	7	4	1	3	9	4	1	17	32	4	2660	2852	2261	2	21	8	1	4	12	8	10	129485	5
PORTSMOUTH HOSPITALS NHS TRUST	RHU	128	8	10	13	11	1	5	39	1	11	11	8	27	1	5	5	4	4	4	8	6	1	2	6	12	41	3	3	6	79	51	0	22	0	8	1	1	1	5	9	3	4	2	5	23	2502	5	76527
ROYAL BERKSHIRE NHS FOUNDATION TRUST	RHW	24	4	4	14	11	1	2	28	2	15	9	8	19	2	1	1	2	6	4	4	6	2	2	6	7	14	16	2	2	1862	15	0	17	0	2	2	2	0	16	5	3	1	6	8	14	80	5	21
GUY'S AND ST THOMAS' NHS FOUNDATION TRUST	RJ1	98	6	10	20	12	10	64	286	107	43	160	9	17	0	4	5	1	7	16	46	12	5	6	19	14	14	38	73	48	153	28	3	17	4	185	5	2	3	92	8	13	40	27	54	30	45	14	44
THE LEWISHAM HOSPITAL NHS TRUST	RJ2	11	0	4	3	5	2	5	50	26	8	12	4	2	3	2	3	0	3	8	9	5	1	0	5	3	4	8	13	10	16	4	0	5	0	36	2	1	1	4	4	2	6	2	3	4	5	10	9
MAYDAY HEALTHCARE NHS TRUST	RJ6	23	0	0	4	3	0	2	22	19	6	30	2	3	3	0	0	0	2	6	6	4	0	1	2	1	2	6	11	3	15	5	0	4	1	9	1	0	0	12	4	2	2	0	7	3	7	3	8
ST GEORGE'S HEALTHCARE NHS TRUST	RJ7	567	3	6	11	6	0	17	57	20	16	2044	11	13	1	4	0	3	2	4	14	5	4	10	9	6	10	4	10	13	453	12	0	9	0	26	3	1	2	143	12	7	15	3	9	23	29	21	55
SOUTH WARWICKSHIRE GENERAL HOSPITALS NHS TRUST	RJC	3	0	1	4	3	3	1	1	0	3	0	4	3	1	2	1	3	1	4	4	3	3	0	4	4	0	0	1	0	4	5	0	2	1	1	1	3	1	0	3	1	0	2	4	5	1	4	6
MID STAFFORDSHIRE NHS FOUNDATION TRUST	RJD	0	7	1	0	3	0	0	4	0	1	0	1	3	442	1	1	6	1	0	2	3	0	3	1	0	1	0	1	1	4	0	0	2	0	1	2	0	0	1	3	0	0	0	4	3	2	11	0
UNIVERSITY HOSPITAL OF NORTH STAFFORDSHIRE NHS TRUST	RJE	4	5	2	5	6	8	4	13	0	3	3	5	3	148	26	6	1690	7	5	3	10	1	1	4	5	8	2	3	0	8	1	0	17	12	3	1	11	3	4	4	6	4	3	11	8	5	71	4
BURTON HOSPITALS NHS FOUNDATION TRUST	RJF	1	1	1	2	2	0	0	5	1	0	1	8	1	128	3	0	4	3	2	0	6	1	1	2	2	0	1	1	2	4	3	1	7	1	3	1	3	9	0	1	3	2	2	8	4	3	37	4
NORTHERN LINCOLNSHIRE AND GOOLE HOSPITALS NHS FOUNDATION TRUST	RJL	0	0	0	2	3	6	1	1	1	1	1	1	0	1	3	1	1	1	2	4	149	14	2	7	1	1	2	0	1	9	1	0	7	1	3	22	25	4	0	4	6	6	3	6	2	4	337	3
EAST CHESHIRE NHS TRUST	RJN	1	1	0	0	0	2	0	1	0	0	0	2	0	0	20	13	361	1	1	0	4	1	2	0	1	0	2	1	0	3	1	0	1	11	1	1	0	16	0	1	0	0	1	5	1	2	28	1
COUNTESS OF CHESTER HOSPITAL NHS FOUNDATION TRUST	RJR	0	0	1	1	0	3	1	2	0	0	2	1	3	1	1063	100	278	2	1	1	11	4	1	2	2	2	4	1	1	2	1	0	5	222	0	0	2	3	1	1	2	0	1	5	3	2	29	7
KING'S COLLEGE HOSPITAL NHS FOUNDATION TRUST	RJZ	49	2	10	18	10	3	37	139	72	46	75	13	16	0	5	6	4	6	25	43	9	1	2	8	13	15	16	166	41	151	25	0	37	1	125	3	1	1	45	13	28	62	7	41	27	40	9	29
SHERWOOD FOREST HOSPITALS NHS FOUNDATION TRUST	RK5	3	0	0	2	2	4	3	4	1	5	0	2	2	2	1	1	4	2	0	0	13	2	3	4	2	4	2	1	2	1	2	1	6	0	0	7	10	290	0	8	3	1	0	9	0	1	110	3
PLYMOUTH HOSPITALS NHS TRUST	RK9	9	25	24	290	723	1	5	11	1	3	6	51	16	1	6	0	6	328	4	2	3	2	2	2	24	12	1	0	1	11	4	2	1322	3	6	2	1	2	1	4	5	1	3	12	682	35	12	33
UNIVERSITY HOSPITALS COVENTRY AND WARWICKSHIRE NHS TRUST	RKB	2	8	2	7	8	5	4	19	1	6	1	7	11	24	4	4	8	9	7	10	7	0	2	6	3	8	15	3	5	12	11	1	23	2	6	3	2	5	8	12	4	0	4	18	18	9	31	5
THE WHITTINGTON HOSPITAL NHS TRUST	RKE	3	1	0	8	5	0	14	1210	613	12	5	0	2	1	0	2	6	0	2	10	1	1	1	2	2	2	3	6	10	6	1	1	1	2	27	0	0	0	9	4	0	2	4	10	0	6	3	5
THE ROYAL WOLVERHAMPTON HOSPITALS NHS TRUST	RL4	1	2	1	2	2	3	0	4	0	3	1	3	3	1314	2	4	7	3	2	2	3	0	0	1	2	2	6	3	4	5	5	0	5	2	2	0	1	4	4	2	3	1	0	4	5	2	33	2
CITY HOSPITALS SUNDERLAND NHS FOUNDATION TRUST	RLN	1	0	0	2	0	2	0	2	0	0	1	0	0	0	2	1	0	0	0	1	13	10	0	0	0	0	2	1	3	6	3	2124	0	2	1	4	0	2	0	1	1	3	1	4	1	3	12	2
HEREFORD HOSPITALS NHS TRUST	RLQ	4	4	3	22	6	0	1	6	0	1	2	1	3	5	1	0	1	2	1	1	4	3	0	0	10	1	2	4	1	4	3	1	8	0	3	1	0	0	0	1	3	0	1	4	4	0	5	2
GEORGE ELIOT HOSPITAL NHS TRUST	RLT	1	1	0	2	2	1	0	1	0	1	1	4	2	8	3	2	2	1	1	3	3	2	1	0	3	1	1	1	0	2	1	0	4	0	2	0	2	1	0	2	1	3	0	1	5	4	1	0
NORFOLK AND NORWICH UNIVERSITY HOSPITALS NHS FOUNDATION TRUST	RM1	7	0	5	2	1	6	13	19	6	2	2	8	3	2	3	3	1	3	17	22	13	1	4	1085	3	1	7	30	67	13	7	0	9	2	17	1	3	5	2	50	2119	361	328	767	7	7	26	15
UNIVERSITY HOSPITAL OF SOUTH MANCHESTER NHS FOUNDATION TRUST	RM2	1	2	0	2	5	7	1	8	2	1	2	2	1	1	29	46	237	1	2	1	13	4	10	0	4	2	0	0	5	4	2	1	8	20	0	7	2	8	1	4	0	1	1	3	2	1	56	1
SALFORD ROYAL NHS FOUNDATION TRUST	RM3	2	1	0	0	2	8	1	2	0	1	0	2	0	1	15	49	178	2	1	2	7	1	5	0	2	0	1	2	2	5	0	0	7	22	0	1	3	6	1	2	1	2	1	7	8	2	55	3
ROYAL BOLTON HOSPITAL NHS FOUNDATION TRUST	RMC	1	0	0	2	1	6	0	3	0	1	1	0	3	2	10	26	5	1	0	4	7	2	2	0	0	1	1	1	2	3	1	1	4	9	0	0	2	1	0	2	0	0	1	6	0	3	24	2
TAMESIDE HOSPITAL NHS FOUNDATION TRUST	RMP	0	0	0	0	1	2	0	0	0	0	0	1	2	1	1	7	9	0	1	2	8	1	1	0	1	0	0	1	1	1	0	0	2	1	1	0	3	1	1	0	0	1	0	2	0	0	23	1
GREAT WESTERN HOSPITALS NHS FOUNDATION TRUST	RN3	5	12	6	374	5	1	3	32	1	4	5	22	20	3	3	0	5	12	4	4	7	0	1	3	1433	14	6	3	5	26	10	1	26	1	0	1	0	3	3	3	0	2	1	4	13	23	4	11
BASINGSTOKE AND NORTH HAMPSHIRE NHS FOUNDATION TRUST	RN5	333	5	9	11	11	0	5	8	3	8	9	16	28	0	3	1	5	8	11	2	6	1	0	3	34	24	5	1	16	503	41	3	21	1	1	0	0	2	5	4	1	3	4	7	14	3044	5	489
DARTFORD AND GRAVESHAM NHS TRUST	RN7	4	1	0	2	2	0	15	15	4	2	2	3	1	1	1	2	1	3	1	3	2	0	0	2	3	0	0	67	9	6	3	0	6	0	33	0	0	3	4	2	3	1	3	3	1	3	4	1
THE DUDLEY GROUP OF HOSPITALS NHS FOUNDATION TRUST	RNA	1	7	0	4	8	1	0	2	3	1	0	3	5	211	5	1	1	6	1	3	0	1	0	1	2	4	4	0	2	3	2	0	7	0	2	2	1	2	3	3	0	2	2	1	9	2	12	1
NORTH CUMBRIA ACUTE HOSPITALS NHS TRUST	RNL	1	1	0	0	2	6	0	0	1	1	2	1	2	3	7	5	4	1	1	2	22	4	6	1	2	3	1	2	2	4	1	32	1	5	1	4	3	4	1	1	1	3	3	3	7	2	20	2
KETTERING GENERAL HOSPITAL NHS FOUNDATION TRUST	RNQ	4	3	1	3	4	3	3	12	0	10	0	2	6	1	3	3	1	3	62	19	11	1	1	8	2	6	25	2	4	4	5	0	7	1	3	0	2	2	5	140	6	3	2	92	2	2	13	3
NORTHAMPTON GENERAL HOSPITAL NHS TRUST	RNS	3	1	4	2	2	1	4	20	7	6	2	4	7	9	1	0	3	2	80	46	9	2	1	8	3	2	373	5	3	14	6	0	7	5	8	1	0	2	6	27	11	3	3	46	5	9	11	5
SALISBURY NHS FOUNDATION TRUST	RNZ	8	5	162	36	12	4	2	1	0	0	0	19	192	0	1	3	3	4	1	2	4	1	0	0	355	217	0	1	6	47	499	1	8	0	4	3	0	2	0	3	2	4	1	4	25	1334	4	162
DONCASTER AND BASSETLAW HOSPITALS NHS FOUNDATION TRUST	RP5	4	2	2	4	2	13	0	1	0	1	1	4	2	0	3	2	5	2	2	5	58	6	6	4	2	2	3	1	1	9	1	0	9	3	2	407	950	145	2	5	4	4	2	4	5	0	3909	1
MEDWAY NHS FOUNDATION TRUST	RPA	6	1	0	3	4	1	5	16	2	2	2	1	2	3	1	1	1	3	1	2	2	0	1	3	1	5	5	10	6	12	7	1	4	0	13	0	2	0	0	4	6	2	2	6	4	6	0	3
ROYAL LIVERPOOL AND BROADGREEN UNIVERSITY HOSPITALS NHS TRUST	RQ6	2	3	1	6	4	3	2	7	0	3	2	2	3	0	659	2377	114	3	1	3	5	5	5	1	1	3	0	4	1	6	4	0	2	2694	4	1	4	3	1	1	2	2	0	3	7	15	34	6
MID ESSEX HOSPITAL SERVICES NHS TRUST	RQ8	5	0	2	4	0	1	900	74	23	4	4	1	1	0	1	3	2	0	4	16	4	2	0	14	0	8	4	1340	1516	11	7	0	6	0	658	0	0	0	4	8	9	190	48	264	5	6	3	5
CHELSEA AND WESTMINSTER HOSPITAL NHS FOUNDATION TRUST	RQM	17	3	4	6	4	2	12	130	32	102	188	7	3	1	1	0	5	1	5	10	4	1	1	5	7	7	7	7	17	67	5	1	7	0	26	0	2	0	290	1	0	2	8	13	4	16	4	9
HINCHINGBROOKE HEALTH CARE NHS TRUST	RQQ	1	0	1	0	0	0	2	4	0	3	0	1	1	0	3	0	3	2	125	10	2	2	1	85	1	2	15	7	11	4	1	0	2	0	2	0	0	2	2	541	3	3	25	1576	1	3	5	1
THE PRINCESS ALEXANDRA HOSPITAL NHS TRUST	RQW	0	0	1	1	2	1	22	473	192	4	3	1	1	0	1	1	1	1	6	23	1	2	0	8	3	4	2	557	49	9	5	0	1	0	192	0	0	0	4	9	15	8	13	494	2	5	4	2
HOMERTON UNIVERSITY HOSPITAL NHS FOUNDATION TRUST	RQX	1	0	1	2	1	0	42	160	281	3	4	0	4	0	2	0	1	1	4	15	1	2	1	0	2	1	1	50	20	4	4	2	5	1	224	0	0	0	6	7	3	3	2	5	1	3	1	0
HEART OF ENGLAND NHS FOUNDATION TRUST	RR1	8	17	3	17	18	12	1	11	5	5	4	13	6	486	6	2	6	15	4	7	9	3	3	4	7	9	13	2	4	14	11	1	21	3	11	2	14	3	12	7	8	3	3	6	21	8	50	9
GATESHEAD HEALTH NHS FOUNDATION TRUST	RR7	1	1	0	0	0	2	0	1	0	0	0	1	0	0	2	2	0	0	1	2	12	3	3	0	1	0	1	1	1	3	0	405	0	0	1	0	3	0	0	0	1	0	0	3	0	1	7	2
LEEDS TEACHING HOSPITALS NHS TRUST	RR8	3	2	1	9	4	1898	4	15	1	3	5	6	2	7	15	13	4	2	2	0	1441	1575	1048	1	5	2	5	1	2	11	2	2	15	4	3	146	81	27	3	15	1	1	2	15	4	6	221	6
WRIGHTINGTON, WIGAN AND LEIGH NHS FOUNDATION TRUST	RRF	0	0	0	1	1	1	1	0	0	0	0	0	2	0	13	607	18	0	0	2	4	3	10	1	0	1	1	1	1	1	0	0	4	109	0	2	0	2	2	3	2	2	0	1	0	0	24	0
UNIVERSITY HOSPITAL BIRMINGHAM NHS FOUNDATION TRUST	RRK	1	12	4	18	9	8	0	13	0	7	2	11	6	525	6	6	24	2	7	3	3	7	3	3	10	9	2	0	0	10	12	1	18	13	5	0	22	6	2	7	2	5	1	10	19	13	41	8
UNIVERSITY COLLEGE LONDON NHS FOUNDATION TRUST	RRV	162	3	11	29	16	8	179	3925	1773	143	97	25	30	7	8	4	9	14	68	271	15	7	3	19	27	36	34	176	135	201	23	3	34	2	384	2	4	1	82	34	15	48	31	92	28	43	27	36
THE NEWCASTLE UPON TYNE HOSPITALS NHS FOUNDATION TRUST	RTD	2	1	1	4	4	25	1	11	0	1	4	3	2	1	4	3	6	1	3	3	77	14	22	3	5	5	3	1	2	4	3	1061	3	3	3	9	49	8	2	7	8	1	1	10	6	10	62	2
GLOUCESTERSHIRE HOSPITALS NHS FOUNDATION TRUST	RTE	6	20	16	1089	22	4	1	21	1	1	6	32	14	4	5	4	5	22	4	4	10	3	1	1	54	4	6	1	1	12	16	2	29	1	3	3	0	4	3	3	1	3	3	14	28	10	14	9
NORTHUMBRIA HEALTHCARE NHS FOUNDATION TRUST	RTF	2	0	1	1	1	0	1	1	0	1	1	1	1	0	3	0	1	0	2	2	16	9	2	1	3	0	6	1	3	7	2	58	3	4	2	0	3	2	0	2	1	1	2	3	2	1	12	2
DERBY HOSPITALS NHS FOUNDATION TRUST	RTG	2	3	4	4	9	6	3	15	1	6	4	2	5	14	5	2	8	1	1	3	15	5	1	7	6	3	5	3	5	5	4	1	18	4	0	6	9	404	0	10	7	2	3	14	7	1	169	3
OXFORD RADCLIFFE HOSPITALS NHS TRUST	RTH	24	14	8	67	24	5	14	58	5	26	8	41	46	7	5	5	9	19	58	66	12	4	3	10	61	26	1585	5	8	854	39	0	38	4	8	3	3	6	8	14	8	10	9	41	43	154	46	63
ASHFORD AND ST PETER'S HOSPITALS NHS TRUST	RTK	1420	1	4	4	4	3	4	31	6	29	195	7	4	1	1	0	2	1	5	8	2	1	2	1	8	10	6	3	5	752	11	0	6	0	6	2	0	2	580	5	1	1	2	3	11	15	5	19
SURREY AND SUSSEX HEALTHCARE NHS TRUST	RTP	792	4	7	3	4	1	4	24	4	8	23	3	7	1	1	2	1	2	3	1	2	3	4	5	6	7	2	7	10	62	15	0	9	1	4	0	1	0	4	2	4	4	3	12	8	17	4	28
SOUTH TEES HOSPITALS NHS TRUST	RTR	1	0	0	1	4	13	2	7	1	3	2	0	1	0	4	8	5	6	0	0	523	194	11	4	1	1	2	0	3	11	4	35	2	5	2	4	15	4	1	7	3	1	2	6	5	4	32	6
UNIVERSITY HOSPITALS OF MORECAMBE BAY NHS TRUST	RTX	5	0	1	5	2	18	3	4	0	2	1	8	2	1	10	20	8	2	2	2	15	9	33	2	1	4	2	1	1	2	2	1	5	15	2	5	4	5	1	4	1	0	0	9	3	1	26	6
NORTH BRISTOL NHS TRUST	RVJ	6	898	177	7798	55	3	3	11	2	6	1	336	37	5	1	3	2	39	0	0	1	2	0	3	1172	12	3	1	1	14	16	1	149	2	1	1	0	1	1	2	4	0	1	8	138	11	14	12
EPSOM AND ST HELIER UNIVERSITY HOSPITALS NHS TRUST	RVR	399	1	0	2	5	2	4	19	2	8	681	6	8	0	1	0	0	4	2	7	3	0	0	4	7	8	3	4	5	150	5	0	7	2	7	1	1	2	43	2	4	3	0	5	9	11	2	14
EAST KENT HOSPITALS UNIVERSITY NHS FOUNDATION TRUST	RVV	11	2	5	4	10	8	17	104	9	3	7	8	9	0	3	3	2	6	4	11	10	3	0	5	7	10	4	24	13	33	8	1	8	4	26	0	4	4	8	10	7	11	3	22	10	21	6	23
NORTH TEES AND HARTLEPOOL NHS FOUNDATION TRUST	RVW	2	1	0	2	1	4	0	2	0	0	0	2	1	0	1	1	4	0	1	2	41	12	1	0	4	0	1	1	2	1	2	18	5	3	1	0	6	1	1	1	1	1	1	1	0	1	4	2
SOUTHPORT AND ORMSKIRK HOSPITAL NHS TRUST	RVY	0	2	0	0	3	3	0	2	0	0	0	3	1	0	45	401	12	1	0	0	4	0	3	0	0	1	0	0	1	2	1	0	2	1153	0	0	0	0	0	0	0	1	1	1	1	3	18	2
CENTRAL MANCHESTER UNIVERSITY HOSPITALS NHS FOUNDATION TRUST	RW3	5	1	1	7	2	29	0	14	6	4	5	0	3	3	45	50	153	1	3	13	12	8	23	2	5	3	6	3	1	6	3	0	5	29	4	10	5	6	4	6	1	4	1	4	12	2	80	1
PENNINE ACUTE HOSPITALS NHS TRUST	RW6	1	2	0	1	8	26	1	9	6	1	1	1	4	3	11	17	16	1	1	1	14	8	10	4	3	6	2	2	2	8	2	2	6	15	8	6	4	5	1	2	2	1	3	6	5	4	75	2
HULL AND EAST YORKSHIRE HOSPITALS NHS TRUST	RWA	4	0	2	5	3	36	3	5	2	0	3	2	1	0	1	3	3	1	0	0	2072	16	6	6	6	0	0	2	1	3	4	1	3	1	3	11	29	9	0	7	0	3	1	12	4	3	98	2
UNITED LINCOLNSHIRE HOSPITALS NHS TRUST	RWD	2	2	1	3	4	8	3	15	7	5	4	6	5	3	3	4	4	5	8	6	33	9	5	194	5	3	9	2	11	11	4	2	8	4	3	18	34	46	5	619	9	11	4	86	5	5	355	6
UNIVERSITY HOSPITALS OF LEICESTER NHS TRUST	RWE	5	1	3	4	15	11	8	19	7	4	2	9	12	20	6	4	3	8	10	8	13	5	4	17	4	7	20	1	12	8	3	1	23	1	17	6	14	11	7	512	28	15	4	36	6	10	129	12
MAIDSTONE AND TUNBRIDGE WELLS NHS TRUST	RWF	9	3	5	5	8	1	8	20	3	5	6	1	6	0	1	1	0	7	3	3	3	2	0	4	4	4	3	10	7	17	8	0	6	0	10	1	0	2	1	6	3	2	5	6	10	11	3	10
WEST HERTFORDSHIRE HOSPITALS NHS TRUST	RWG	4	1	3	5	4	2	7	803	18	359	8	6	6	2	1	0	2	2	16	790	3	1	1	5	5	8	39	5	8	53	13	0	18	4	4	2	1	2	6	4	8	6	5	46	7	9	4	13
EAST AND NORTH HERTFORDSHIRE NHS TRUST	RWH	4	3	3	6	4	1	8	603	55	204	5	3	7	1	2	1	3	6	485	668	7	1	0	10	1	5	16	21	13	43	11	2	8	1	12	3	2	4	9	22	20	12	10	760	7	9	4	5
STOCKPORT NHS FOUNDATION TRUST	RWJ	0	0	0	2	4	1	0	3	0	2	2	0	1	2	7	8	80	1	0	0	14	2	2	1	4	0	0	1	1	3	1	1	8	6	1	4	3	60	0	0	2	2	1	1	4	5	63	0
WORCESTERSHIRE ACUTE HOSPITALS NHS TRUST	RWP	3	19	4	26	20	1	1	5	2	1	2	17	11	31	9	4	6	14	3	0	3	3	2	1	7	8	3	2	2	7	7	1	24	1	0	3	5	3	3	3	5	1	5	8	13	5	17	4
WARRINGTON AND HALTON HOSPITALS NHS FOUNDATION TRUST	RWW	0	2	1	1	1	3	2	2	0	1	1	3	0	1	99	2053	181	0	0	0	5	0	3	0	1	1	0	0	0	0	2	0	4	336	1	1	0	1	0	2	2	0	0	2	0	2	16	2
CALDERDALE AND HUDDERSFIELD NHS FOUNDATION TRUST	RWY	1	0	2	5	3	1146	0	4	1	0	0	0	0	1	0	5	4	1	2	6	39	25	55	1	2	4	4	0	4	1	2	2	2	2	2	136	25	7	0	5	1	1	0	3	1	2	117	0
NOTTINGHAM UNIVERSITY HOSPITALS NHS TRUST	RX1	2	2	4	5	7	13	3	19	3	4	1	6	4	11	3	3	6	3	5	8	23	2	5	23	4	10	6	6	4	14	5	1	22	3	6	15	30	186	4	124	14	10	7	86	11	5	207	8
EAST SUSSEX HOSPITALS NHS TRUST	RXC	98	6	1	4	6	3	6	32	6	3	10	4	7	1	0	1	1	1	5	9	3	3	0	7	7	9	2	9	6	28	14	0	1	0	12	1	4	2	3	1	3	3	4	7	8	13	8	25
MID YORKSHIRE HOSPITALS NHS TRUST	RXF	2	3	0	2	6	326	2	7	0	1	0	2	4	1	4	5	3	2	0	2	216	55	25	1	1	1	2	0	4	2	0	1	10	3	1	515	39	9	1	4	6	0	4	5	2	4	227	7
BRIGHTON AND SUSSEX UNIVERSITY HOSPITALS NHS TRUST	RXH	119	4	6	6	5	3	9	57	8	7	9	9	9	1	2	0	1	5	3	5	3	4	1	2	10	6	6	3	2	26	15	0	10	0	5	2	0	4	6	4	5	3	7	12	16	55	9	66
SANDWELL AND WEST BIRMINGHAM HOSPITALS NHS TRUST	RXK	2	3	2	7	7	12	1	6	4	8	1	1	4	764	5	4	5	0	1	5	5	1	1	2	1	3	4	1	1	7	4	0	5	0	3	0	4	3	5	5	2	3	1	3	7	6	28	3
BLACKPOOL, FYLDE AND WYRE HOSPITALS NHS FOUNDATION TRUST	RXL	1	1	1	5	2	22	0	2	2	1	1	2	0	3	15	27	17	3	2	2	12	8	22	3	3	0	0	2	2	6	5	3	5	31	3	12	4	9	1	2	0	1	0	1	1	6	37	0
LANCASHIRE TEACHING HOSPITALS NHS FOUNDATION TRUST	RXN	0	0	1	1	2	11	0	5	0	2	2	1	1	0	11	39	13	2	4	1	9	5	45	2	1	2	4	0	2	7	3	2	5	56	2	3	1	2	0	1	1	2	0	3	4	4	49	0
COUNTY DURHAM AND DARLINGTON NHS FOUNDATION TRUST	RXP	2	4	0	1	1	2	0	5	0	2	1	2	2	1	2	4	1	1	3	1	35	23	2	3	0	1	1	1	2	1	2	200	4	5	1	2	5	3	0	6	2	0	4	4	1	5	7	2
BUCKINGHAMSHIRE HOSPITALS NHS TRUST	RXQ	9	1	2	10	3	1	5	49	4	63	7	10	4	3	1	2	5	5	31	252	2	6	3	4	8	9	501	5	5	1158	12	0	7	3	4	0	1	2	7	15	7	4	3	16	9	27	2	6
EAST LANCASHIRE HOSPITALS NHS TRUST	RXR	1	1	0	4	1	36	3	5	2	0	2	1	3	2	7	18	5	2	1	3	9	10	458	0	4	1	1	1	5	3	2	1	5	20	2	2	5	2	1	1	0	0	1	2	1	6	47	0
SHREWSBURY AND TELFORD HOSPITAL NHS TRUST	RXW	1	4	0	9	6	1	2	8	1	0	1	5	3	22	8	6	42	1	1	1	5	5	0	6	4	3	2	1	2	10	7	0	9	10	2	0	2	3	1	2	2	4	3	6	10	5	32	4
IMPERIAL COLLEGE HEALTHCARE NHS TRUST	RYJ	60	4	8	16	8	6	34	879	94	1068	407	10	23	1	7	2	2	13	17	89	14	5	3	18	14	16	19	31	48	427	23	0	26	3	93	1	1	3	2357	15	11	19	12	48	32	24	11	46
WESTERN SUSSEX HOSPITALS NHS TRUST	RYR	273	3	4	8	9	0	7	34	2	10	18	7	6	1	0	1	2	7	3	3	3	2	1	4	8	13	2	2	1	55	20	0	12	0	5	1	1	0	6	1	2	2	8	8	10	767	5	1531
BARTS HEALTH NHS TRUST	R1H	24	3	4	19	11	12	385	678	666	41	26	13	6	5	3	0	3	3	14	64	7	4	4	17	13	10	6	457	270	46	13	2	23	1	4279	2	4	5	24	20	28	39	24	74	25	18	8	14
ROYAL NATIONAL ORTHOPAEDIC HOSPITAL NHS TRUST	RAN	30	0	4	3	0	0	73	452	71	72	26	3	18	0	1	1	0	4	36	102	1	0	2	6	3	9	17	53	35	62	15	0	3	0	96	0	2	2	30	10	4	22	13	34	8	38	5	16
LIVERPOOL HEART AND CHEST HOSPITAL NHS TRUST	RBQ	0	0	0	0	0	0	0	3	0	0	0	2	0	0	666	771	26	0	0	0	1	1	1	0	1	0	0	0	0	1	0	0	1	657	1	1	0	0	0	0	0	0	0	0	0	0	10	0
ALDER HEY CHILDRENS NHS FOUNDATION TRUST	RBS	0	0	0	1	0	2	0	1	0	0	0	0	0	1	261	332	211	0	0	0	4	2	3	0	0	0	0	1	0	0	0	0	1	44	1	1	0	1	0	1	2	0	0	1	0	4	3	0
CHRISTIE HOSPITAL NHS FOUNDATION TRUST	RBV	0	0	0	0	1	5	0	1	0	0	0	0	1	0	25	10	262	0	0	0	4	4	7	0	0	0	1	0	0	0	0	0	1	12	0	1	1	7	0	3	0	0	0	3	0	1	12	1
SHEFFIELD CHILDRENS NHS FOUNDATION TRUST	RCU	0	0	0	3	0	15	0	0	1	0	1	0	1	1	3	3	0	2	1	1	29	3	2	2	1	1	0	0	0	0	0	0	7	0	1	239	229	151	1	5	0	5	0	7	0	1	173	2
CLATTERBRIDGE CENTRE FOR ONCOLOGY NHS FOUNDATION TRUST	REN	0	0	0	0	1	0	0	0	0	0	0	0	0	0	306	133	10	0	0	0	0	0	0	0	0	0	0	0	0	0	0	0	0	205	0	0	0	0	0	0	0	0	0	0	0	0	0	0
LIVERPOOL WOMEN'S NHS FOUNDATION TRUST	REP	1	0	1	1	2	2	0	3	0	0	2	2	0	0	228	548	15	0	0	2	1	1	1	1	0	1	0	1	0	1	0	0	1	855	0	1	1	0	1	1	0	0	3	1	0	0	5	1
WALTON CENTRE FOR NEUROLOGY AND NEUROSURGERY NHS TRUST	RET	1	0	0	0	0	3	0	3	0	0	1	0	0	1	428	371	36	0	0	0	0	1	1	0	1	0	0	0	0	0	1	0	1	748	0	2	0	1	0	0	1	0	1	0	0	2	4	0
PAPWORTH HOSPITAL NHS FOUNDATION TRUST	RGM	2	1	3	7	5	2	31	19	5	1	2	6	7	3	3	1	2	1	397	59	5	2	2	822	8	7	20	12	119	13	31	0	7	3	18	0	1	3	4	765	159	476	813	1459	5	20	59	9
ROBERT JONES AND AGNES HUNT ORTHOPAEDIC AND DISTRICT HOSPITAL NHS TRUST	RL1	0	0	0	1	1	1	0	0	0	0	0	0	1	6	15	14	129	0	0	0	0	0	0	0	0	1	0	1	0	0	0	0	2	15	0	1	1	2	0	0	0	0	0	0	2	3	0	1
BIRMINGHAM WOMEN'S NHS FOUNDATION TRUST	RLU	0	0	0	2	0	4	0	1	1	0	0	1	0	34	0	1	1	1	1	1	2	0	0	0	1	0	2	0	1	3	0	0	1	0	0	1	1	0	2	2	0	1	2	2	2	0	4	1
GREAT ORMOND STREET HOSPITAL FOR CHILDREN NHS TRUST	RP4	64	0	7	37	1	4	173	448	403	219	172	6	4	0	8	0	0	8	89	337	3	3	5	31	6	28	42	205	152	119	0	0	23	0	405	2	0	1	82	72	30	53	36	121	13	58	5	29
MOORFIELDS EYE HOSPITAL NHS FOUNDATION TRUST	RP6	15	1	2	6	2	0	13	420	156	72	102	5	2	0	0	1	1	3	28	19	2	2	0	2	5	6	4	32	38	19	0	1	3	0	340	1	0	0	94	5	2	4	1	17	8	6	2	9
QUEEN VICTORIA HOSPITAL NHS FOUNDATION TRUST	RPC	56	0	0	1	1	0	0	3	1	0	3	2	0	0	0	0	0	0	0	2	1	0	0	2	3	2	0	7	3	12	3	0	1	0	1	0	0	0	1	0	1	2	0	2	2	8	1	5
THE ROYAL MARSDEN NHS FOUNDATION TRUST	RPY	157	1	4	5	10	0	29	57	16	23	761	15	15	0	1	1	2	7	8	15	5	0	0	0	8	13	17	25	22	157	17	1	10	0	17	0	0	1	113	3	9	13	6	32	13	29	5	31
BIRMINGHAM CHILDREN'S HOSPITAL NHS FOUNDATION TRUST	RQ3	1	0	0	22	7	4	0	1	4	1	0	6	1	154	0	1	9	4	1	3	3	1	2	0	1	0	6	0	0	3	0	0	12	0	1	1	23	0	1	7	0	3	0	6	8	7	2	1
[truncated: 104 more columns]
